# Supplementary material for: DeepUbi: a deep learning framework for prediction of ubiquitination sites in proteins
Source: BMC Bioinformatics. 2019 Feb 18;20:86. doi: 10.1186/s12859-019-2677-9 (PMC6379983; doi:10.1186/s12859-019-2677-9)
Supplement: Supplementary file 1 — Table S1. The 31 informative physicochemical properties and their corresponding MED (main effect difference) scores. (XLSX 42 kb) [file 12859_2019_2677_MOESM1_ESM.xlsx]

## Sheet: 工作表1
The 31 informative physicochemical properties and the corresponding MED scores
AAindex identity	Description	MED scores
NADH010102	Hydropathy scale based on self-information values in the two-state model of 9% accessibility	31.79
BROC820102	Retention coefficient in HFBA	29.8
MEIH800102	Average reduced distance for side chain	28.48
LEVM780101	Normalized frequency of alpha-helix, with weights	25.17
GUYH850104	Apparent partition energies calculated from Janin index	23.84
CORJ870101	NNEIG index	23.18
RACS770102	Average reduced distance for side chain	22.52
GEOR030108	Linker propensity from helical (annotated by DSSP) dataset	22.52
HARY940101	Mean volumes of residues buried in protein interiors	21.85
GRAR740102	Polarity	19.87
GUYH850105	Apparent partition energies calculated from Chothia index	19.87
MEIH800103	Average side chain orientation angle	17.88
KRIW790102	Fraction of site occupied by water	17.88
LEVM780106	Normalized frequency of reverse turn, unweighted	14.57
BULH740102	Apparent partial specific volume	13.25
FAUJ880101	Graph shape index	11.92
PUNT030102	Knowledge-based membrane-propensity scale from 3D_Helix in MPtopo databases	10.6
HUTJ700103	Entropy of formation	9.93
EISD840101	Consensus normalized hydrophobicity scale	8.61
CEDJ970105	Composition of amino acids in nuclear proteins (percent)	7.28
ZIMJ680102	Bulkiness	7.28
CEDJ970103	Composition of amino acids in membrane proteins (percent)	5.96
CHOC760103	Proportion of residues 95% buried	5.3
CEDJ970102	Composition of amino acids in anchored proteins (percent)	5.3
ROSM880102	Side chain hydropathy, corrected for solvation	4.64
BROC820101	Retention coefficient in TFA	4.64
FAUJ830101	Hydrophobic parameter pi	1.99
NAKH920101	AA composition of CYT of single-spanning proteins	1.99
ZHOH040102	The relative stability scale extracted from mutation experiments	1.99
NAKH900101	AA composition of total proteins	1.32
QIAN880129	Weights for coil at the window position of -4	1.32
